# Supplementary material for: Application of a multidimensional computerized adaptive test for a Clinical Dementia Rating Scale through computer-aided techniques
Source: Ann Gen Psychiatry. 2019 May 17;18:5. doi: 10.1186/s12991-019-0228-4 (PMC6524232; doi:10.1186/s12991-019-0228-4)
Supplement: Supplementary file 2 — Additional file 2. MP4: Online CDR MCAT. http://www.healthup.org.tw/marketing/course/marketing/CDR_MCAT2018.mp4. [file 12991_2019_228_MOESM2_ESM.txt]

Additional file 2
MP4: Online CDR MCAT
http://www.healthup.org.tw/marketing/course/marketing/CDR_MCAT2018.mp4
