# Supplementary material for: Application of a multidimensional computerized adaptive test for a Clinical Dementia Rating Scale through computer-aided techniques
Source: Ann Gen Psychiatry. 2019 May 17;18:5. doi: 10.1186/s12991-019-0228-4 (PMC6524232; doi:10.1186/s12991-019-0228-4)
Supplement: Supplementary file 3 — Additional file 3. MP4: Using Conquest to plot the item-person map. http://www.healthup.org.tw/marketing/course/marketing/CDR_conquest.mp4. [file 12991_2019_228_MOESM3_ESM.txt]

Additional file 3
MP4: Using Conquest to plot the item-person map
http://www.healthup.org.tw/marketing/course/marketing/CDR_conquest.mp4
